# Supplementary material for: Two new species of Eretmocerus Haldeman (Hymenoptera: Aphelinidae) parasitizing Aleurolobus rhododendri Takahashi and Dialeuropora decempunctata (Quaintance & Baker) (Hemiptera: Aleyrodidae) from Taiwan
Source: Biodivers Data J. 2016 Jun 7;(4):e7713. doi: 10.3897/BDJ.4.e7713 (PMC4910504; doi:10.3897/BDJ.4.e7713)
Supplement: XML Treatment for Eretmocerus garrywardi [file BDJ.4.e7713-treatment1.xml]

<!DOCTYPE tp:taxon-treatment
  PUBLIC "-//TaxonX//DTD Taxonomic Treatment Publishing DTD v0 20100105//EN" "tax-treatment-NSO.dtd">
<tp:taxon-treatment xmlns:tp="http://www.plazi.org/taxpub"><tp:treatment-meta><mixed-citation publication-type="journal"><person-group><name><surname>Ward</surname><given-names>Samantha E.</given-names></name><name><surname>Shih</surname><given-names>Yuan Tung</given-names></name><name><surname>Ko</surname><given-names>Chiun-Cheng</given-names></name><name><surname>Polaszek</surname><given-names>Andrew</given-names></name></person-group><article-title>Two new species of <italic><tp:taxon-name><tp:taxon-name-part taxon-name-part-type="genus">Eretmocerus</tp:taxon-name-part></tp:taxon-name></italic> Haldeman (<tp:taxon-name><tp:taxon-name-part taxon-name-part-type="order">Hymenoptera</tp:taxon-name-part></tp:taxon-name>: <tp:taxon-name><tp:taxon-name-part taxon-name-part-type="family">Aphelinidae</tp:taxon-name-part></tp:taxon-name>) parasitizing <italic><tp:taxon-name><tp:taxon-name-part taxon-name-part-type="genus">Aleurolobus</tp:taxon-name-part> <tp:taxon-name-part taxon-name-part-type="species">rhododendri</tp:taxon-name-part></tp:taxon-name></italic> Takahashi and <italic><tp:taxon-name><tp:taxon-name-part taxon-name-part-type="genus">Dialeuropora</tp:taxon-name-part> <tp:taxon-name-part taxon-name-part-type="species">decempunctata</tp:taxon-name-part></tp:taxon-name></italic> (Quaintance &amp; Baker) (<tp:taxon-name><tp:taxon-name-part taxon-name-part-type="order">Hemiptera</tp:taxon-name-part></tp:taxon-name>: <tp:taxon-name><tp:taxon-name-part taxon-name-part-type="family">Aleyrodidae</tp:taxon-name-part></tp:taxon-name>) from Taiwan</article-title><source>Biodivers Data J</source><day>07</day><month>6</month><year>2016</year><volume>2016</volume><issue>4</issue><pub-id pub-id-type="doi">10.3897/BDJ.4.e7713</pub-id></mixed-citation></tp:treatment-meta><tp:nomenclature><tp:taxon-name><tp:taxon-name-part taxon-name-part-type="genus">Eretmocerus</tp:taxon-name-part> <tp:taxon-name-part taxon-name-part-type="species">garrywardi</tp:taxon-name-part><object-id xmlns:xlink="http://www.w3.org/1999/xlink" content-type="zoobank" xlink:type="simple" object-id-type="ZooBank">urn:lsid:zoobank.org:act:370E8E1E-71A9-4BD4-9CA7-F9DA814D188F</object-id></tp:taxon-name><tp:taxon-authority>Ward 2016</tp:taxon-authority><tp:taxon-status xmlns:xlink="http://www.w3.org/1999/xlink" xlink:type="simple">sp. n.</tp:taxon-status></tp:nomenclature><tp:treatment-sec sec-type="materials"><title>Materials</title><list list-type="alpha-lower" list-content="occurrences"><list-item><p><bold>Type status:</bold> <named-content xmlns:xlink="http://www.w3.org/1999/xlink" content-type="dwc:typeStatus" xlink:type="simple">Holotype</named-content>. <bold>Occurrence:</bold> recordedBy: <named-content xmlns:xlink="http://www.w3.org/1999/xlink" content-type="dwc:recordedBy" xlink:type="simple">Yuan Tung Shih</named-content>; individualID: <named-content xmlns:xlink="http://www.w3.org/1999/xlink" content-type="dwc:individualID" xlink:type="simple">5981/298</named-content>; individualCount: <named-content xmlns:xlink="http://www.w3.org/1999/xlink" content-type="dwc:individualCount" xlink:type="simple">1</named-content>; sex: <named-content xmlns:xlink="http://www.w3.org/1999/xlink" content-type="dwc:sex" xlink:type="simple">♀</named-content>; lifeStage: <named-content xmlns:xlink="http://www.w3.org/1999/xlink" content-type="dwc:lifeStage" xlink:type="simple">adult</named-content>; previousIdentifications: <named-content xmlns:xlink="http://www.w3.org/1999/xlink" content-type="dwc:previousIdentifications" xlink:type="simple"><italic><tp:taxon-name><tp:taxon-name-part taxon-name-part-type="genus">Dialeuropora</tp:taxon-name-part> <tp:taxon-name-part taxon-name-part-type="species">decempunctata</tp:taxon-name-part></tp:taxon-name></italic> on <italic><tp:taxon-name><tp:taxon-name-part taxon-name-part-type="genus">Machilus</tp:taxon-name-part> <tp:taxon-name-part taxon-name-part-type="species">zuihensis</tp:taxon-name-part></tp:taxon-name></italic> 5981/298</named-content>; <bold>Taxon:</bold> scientificName: <named-content xmlns:xlink="http://www.w3.org/1999/xlink" content-type="dwc:scientificName" xlink:type="simple"><italic><tp:taxon-name><tp:taxon-name-part taxon-name-part-type="genus">Eretmocerus</tp:taxon-name-part> <tp:taxon-name-part taxon-name-part-type="species">garrywardi</tp:taxon-name-part></tp:taxon-name></italic></named-content>; <bold>Location:</bold> country: <named-content xmlns:xlink="http://www.w3.org/1999/xlink" content-type="dwc:country" xlink:type="simple">Taiwan</named-content>; county: <named-content xmlns:xlink="http://www.w3.org/1999/xlink" content-type="dwc:county" xlink:type="simple">Pingtung</named-content>; locality: <named-content xmlns:xlink="http://www.w3.org/1999/xlink" content-type="dwc:locality" xlink:type="simple">Wanluan</named-content>; <bold>Event:</bold> eventDate: <named-content xmlns:xlink="http://www.w3.org/1999/xlink" content-type="dwc:eventDate" xlink:type="simple">29-XI-2005</named-content>; <bold>Record Level:</bold> institutionCode: <named-content xmlns:xlink="http://www.w3.org/1999/xlink" content-type="dwc:institutionCode" xlink:type="simple">Natural History Museum, London, UK (BMNH)</named-content></p></list-item><list-item><p><bold>Type status:</bold> <named-content xmlns:xlink="http://www.w3.org/1999/xlink" content-type="dwc:typeStatus" xlink:type="simple">Paratype</named-content>. <bold>Occurrence:</bold> occurrenceRemarks: <named-content xmlns:xlink="http://www.w3.org/1999/xlink" content-type="dwc:occurrenceRemarks" xlink:type="simple">ex <italic><tp:taxon-name><tp:taxon-name-part taxon-name-part-type="genus">Bemisia</tp:taxon-name-part> <tp:taxon-name-part taxon-name-part-type="species">tabaci</tp:taxon-name-part></tp:taxon-name></italic> on <italic><tp:taxon-name><tp:taxon-name-part taxon-name-part-type="genus">Emilia</tp:taxon-name-part> <tp:taxon-name-part taxon-name-part-type="species">sonchifolia</tp:taxon-name-part></tp:taxon-name></italic></named-content>; recordedBy: <named-content xmlns:xlink="http://www.w3.org/1999/xlink" content-type="dwc:recordedBy" xlink:type="simple">Yuan Tung Shih</named-content>; individualCount: <named-content xmlns:xlink="http://www.w3.org/1999/xlink" content-type="dwc:individualCount" xlink:type="simple">5</named-content>; sex: <named-content xmlns:xlink="http://www.w3.org/1999/xlink" content-type="dwc:sex" xlink:type="simple">4 ♀ 1 ♂</named-content>; lifeStage: <named-content xmlns:xlink="http://www.w3.org/1999/xlink" content-type="dwc:lifeStage" xlink:type="simple">adult</named-content>; <bold>Taxon:</bold> scientificName: <named-content xmlns:xlink="http://www.w3.org/1999/xlink" content-type="dwc:scientificName" xlink:type="simple"><italic><tp:taxon-name><tp:taxon-name-part taxon-name-part-type="genus">Eretmocerus</tp:taxon-name-part> <tp:taxon-name-part taxon-name-part-type="species">garrywardi</tp:taxon-name-part></tp:taxon-name></italic></named-content>; <bold>Location:</bold> country: <named-content xmlns:xlink="http://www.w3.org/1999/xlink" content-type="dwc:country" xlink:type="simple">Taiwan</named-content>; county: <named-content xmlns:xlink="http://www.w3.org/1999/xlink" content-type="dwc:county" xlink:type="simple">Taoyuan</named-content>; locality: <named-content xmlns:xlink="http://www.w3.org/1999/xlink" content-type="dwc:locality" xlink:type="simple">Guanyin</named-content>; <bold>Event:</bold> eventDate: <named-content xmlns:xlink="http://www.w3.org/1999/xlink" content-type="dwc:eventDate" xlink:type="simple">12-IX-2010</named-content>; <bold>Record Level:</bold> institutionCode: <named-content xmlns:xlink="http://www.w3.org/1999/xlink" content-type="dwc:institutionCode" xlink:type="simple">National Taiwan University, Taipei, Taiwan (NTU)</named-content></p></list-item><list-item><p><bold>Type status:</bold> <named-content xmlns:xlink="http://www.w3.org/1999/xlink" content-type="dwc:typeStatus" xlink:type="simple">Paratype</named-content>. <bold>Occurrence:</bold> occurrenceRemarks: <named-content xmlns:xlink="http://www.w3.org/1999/xlink" content-type="dwc:occurrenceRemarks" xlink:type="simple">ex <italic><tp:taxon-name><tp:taxon-name-part taxon-name-part-type="genus">Dialeuropora</tp:taxon-name-part> <tp:taxon-name-part taxon-name-part-type="species">decempunctata</tp:taxon-name-part></tp:taxon-name></italic> on <italic><tp:taxon-name><tp:taxon-name-part taxon-name-part-type="genus">Machilus</tp:taxon-name-part> <tp:taxon-name-part taxon-name-part-type="species">zuihensis</tp:taxon-name-part></tp:taxon-name></italic></named-content>; recordedBy: <named-content xmlns:xlink="http://www.w3.org/1999/xlink" content-type="dwc:recordedBy" xlink:type="simple">Yuan Tung Shih</named-content>; individualID: <named-content xmlns:xlink="http://www.w3.org/1999/xlink" content-type="dwc:individualID" xlink:type="simple">5981/298</named-content>; individualCount: <named-content xmlns:xlink="http://www.w3.org/1999/xlink" content-type="dwc:individualCount" xlink:type="simple">1</named-content>; sex: <named-content xmlns:xlink="http://www.w3.org/1999/xlink" content-type="dwc:sex" xlink:type="simple">♀</named-content>; lifeStage: <named-content xmlns:xlink="http://www.w3.org/1999/xlink" content-type="dwc:lifeStage" xlink:type="simple">adult</named-content>; <bold>Taxon:</bold> scientificName: <named-content xmlns:xlink="http://www.w3.org/1999/xlink" content-type="dwc:scientificName" xlink:type="simple"><italic><tp:taxon-name><tp:taxon-name-part taxon-name-part-type="genus">Eretmocerus</tp:taxon-name-part> <tp:taxon-name-part taxon-name-part-type="species">garrywardi</tp:taxon-name-part></tp:taxon-name></italic></named-content>; <bold>Location:</bold> country: <named-content xmlns:xlink="http://www.w3.org/1999/xlink" content-type="dwc:country" xlink:type="simple">Taiwan</named-content>; county: <named-content xmlns:xlink="http://www.w3.org/1999/xlink" content-type="dwc:county" xlink:type="simple">Pingtung</named-content>; locality: <named-content xmlns:xlink="http://www.w3.org/1999/xlink" content-type="dwc:locality" xlink:type="simple">Wanluan</named-content>; <bold>Event:</bold> eventDate: <named-content xmlns:xlink="http://www.w3.org/1999/xlink" content-type="dwc:eventDate" xlink:type="simple">29-XI-2005</named-content>; <bold>Record Level:</bold> institutionCode: <named-content xmlns:xlink="http://www.w3.org/1999/xlink" content-type="dwc:institutionCode" xlink:type="simple">Natural History Museum, London, UK (BMNH)</named-content></p></list-item><list-item><p><bold>Type status:</bold> <named-content xmlns:xlink="http://www.w3.org/1999/xlink" content-type="dwc:typeStatus" xlink:type="simple">Paratype</named-content>. <bold>Occurrence:</bold> occurrenceRemarks: <named-content xmlns:xlink="http://www.w3.org/1999/xlink" content-type="dwc:occurrenceRemarks" xlink:type="simple">ex <italic><tp:taxon-name><tp:taxon-name-part taxon-name-part-type="genus">Dialeuropora</tp:taxon-name-part></tp:taxon-name></italic> sp. on <italic><tp:taxon-name><tp:taxon-name-part taxon-name-part-type="genus">M.</tp:taxon-name-part> <tp:taxon-name-part taxon-name-part-type="species">zuihensis</tp:taxon-name-part></tp:taxon-name></italic></named-content>; recordedBy: <named-content xmlns:xlink="http://www.w3.org/1999/xlink" content-type="dwc:recordedBy" xlink:type="simple">Yuan Tung Shih</named-content>; individualCount: <named-content xmlns:xlink="http://www.w3.org/1999/xlink" content-type="dwc:individualCount" xlink:type="simple">1</named-content>; sex: <named-content xmlns:xlink="http://www.w3.org/1999/xlink" content-type="dwc:sex" xlink:type="simple">♀</named-content>; lifeStage: <named-content xmlns:xlink="http://www.w3.org/1999/xlink" content-type="dwc:lifeStage" xlink:type="simple">adult</named-content>; <bold>Taxon:</bold> scientificName: <named-content xmlns:xlink="http://www.w3.org/1999/xlink" content-type="dwc:scientificName" xlink:type="simple"><italic><tp:taxon-name><tp:taxon-name-part taxon-name-part-type="genus">Eretmocerus</tp:taxon-name-part> <tp:taxon-name-part taxon-name-part-type="species">garrywardi</tp:taxon-name-part></tp:taxon-name></italic></named-content>; <bold>Location:</bold> country: <named-content xmlns:xlink="http://www.w3.org/1999/xlink" content-type="dwc:country" xlink:type="simple">Taiwan</named-content>; municipality: <named-content xmlns:xlink="http://www.w3.org/1999/xlink" content-type="dwc:municipality" xlink:type="simple">Taipei City</named-content>; locality: <named-content xmlns:xlink="http://www.w3.org/1999/xlink" content-type="dwc:locality" xlink:type="simple">Beitou</named-content>; <bold>Event:</bold> eventDate: <named-content xmlns:xlink="http://www.w3.org/1999/xlink" content-type="dwc:eventDate" xlink:type="simple">18-XII-2008</named-content>; <bold>Record Level:</bold> institutionCode: <named-content xmlns:xlink="http://www.w3.org/1999/xlink" content-type="dwc:institutionCode" xlink:type="simple">National Taiwan University, Taipei, Taiwan (NTU)</named-content></p></list-item><list-item><p><bold>Type status:</bold> <named-content xmlns:xlink="http://www.w3.org/1999/xlink" content-type="dwc:typeStatus" xlink:type="simple">Paratype</named-content>. <bold>Occurrence:</bold> occurrenceRemarks: <named-content xmlns:xlink="http://www.w3.org/1999/xlink" content-type="dwc:occurrenceRemarks" xlink:type="simple">ex <italic><tp:taxon-name><tp:taxon-name-part taxon-name-part-type="genus">D.</tp:taxon-name-part> <tp:taxon-name-part taxon-name-part-type="species">decempunctata</tp:taxon-name-part></tp:taxon-name></italic> on <italic><tp:taxon-name><tp:taxon-name-part taxon-name-part-type="genus">M.</tp:taxon-name-part> <tp:taxon-name-part taxon-name-part-type="species">zuihensis</tp:taxon-name-part></tp:taxon-name></italic></named-content>; recordedBy: <named-content xmlns:xlink="http://www.w3.org/1999/xlink" content-type="dwc:recordedBy" xlink:type="simple">Yuan Tung Shih</named-content>; individualCount: <named-content xmlns:xlink="http://www.w3.org/1999/xlink" content-type="dwc:individualCount" xlink:type="simple">3</named-content>; sex: <named-content xmlns:xlink="http://www.w3.org/1999/xlink" content-type="dwc:sex" xlink:type="simple">♀</named-content>; lifeStage: <named-content xmlns:xlink="http://www.w3.org/1999/xlink" content-type="dwc:lifeStage" xlink:type="simple">adult</named-content>; <bold>Taxon:</bold> scientificName: <named-content xmlns:xlink="http://www.w3.org/1999/xlink" content-type="dwc:scientificName" xlink:type="simple"><italic><tp:taxon-name><tp:taxon-name-part taxon-name-part-type="genus">Eretmocerus</tp:taxon-name-part> <tp:taxon-name-part taxon-name-part-type="species">garrywardi</tp:taxon-name-part></tp:taxon-name></italic></named-content>; <bold>Location:</bold> country: <named-content xmlns:xlink="http://www.w3.org/1999/xlink" content-type="dwc:country" xlink:type="simple">Taiwan</named-content>; county: <named-content xmlns:xlink="http://www.w3.org/1999/xlink" content-type="dwc:county" xlink:type="simple">Changhua</named-content>; locality: <named-content xmlns:xlink="http://www.w3.org/1999/xlink" content-type="dwc:locality" xlink:type="simple">Baguashan</named-content>; <bold>Event:</bold> eventDate: <named-content xmlns:xlink="http://www.w3.org/1999/xlink" content-type="dwc:eventDate" xlink:type="simple">17-I-2011</named-content>; <bold>Record Level:</bold> institutionCode: <named-content xmlns:xlink="http://www.w3.org/1999/xlink" content-type="dwc:institutionCode" xlink:type="simple">National Taiwan University, Taipei, Taiwan (NTU)</named-content></p></list-item><list-item><p><bold>Type status:</bold> <named-content xmlns:xlink="http://www.w3.org/1999/xlink" content-type="dwc:typeStatus" xlink:type="simple">Paratype</named-content>. <bold>Occurrence:</bold> occurrenceRemarks: <named-content xmlns:xlink="http://www.w3.org/1999/xlink" content-type="dwc:occurrenceRemarks" xlink:type="simple">ex <italic><tp:taxon-name><tp:taxon-name-part taxon-name-part-type="genus">D.</tp:taxon-name-part> <tp:taxon-name-part taxon-name-part-type="species">decempunctata</tp:taxon-name-part></tp:taxon-name></italic> on <italic><tp:taxon-name><tp:taxon-name-part taxon-name-part-type="genus">M.</tp:taxon-name-part> <tp:taxon-name-part taxon-name-part-type="species">zuihensis</tp:taxon-name-part></tp:taxon-name></italic></named-content>; recordedBy: <named-content xmlns:xlink="http://www.w3.org/1999/xlink" content-type="dwc:recordedBy" xlink:type="simple">Yuan Tung Shih</named-content>; individualCount: <named-content xmlns:xlink="http://www.w3.org/1999/xlink" content-type="dwc:individualCount" xlink:type="simple">1</named-content>; sex: <named-content xmlns:xlink="http://www.w3.org/1999/xlink" content-type="dwc:sex" xlink:type="simple">♀</named-content>; lifeStage: <named-content xmlns:xlink="http://www.w3.org/1999/xlink" content-type="dwc:lifeStage" xlink:type="simple">adult</named-content>; <bold>Taxon:</bold> scientificName: <named-content xmlns:xlink="http://www.w3.org/1999/xlink" content-type="dwc:scientificName" xlink:type="simple"><italic><tp:taxon-name><tp:taxon-name-part taxon-name-part-type="genus">Eretmocerus</tp:taxon-name-part> <tp:taxon-name-part taxon-name-part-type="species">garrywardi</tp:taxon-name-part></tp:taxon-name></italic></named-content>; <bold>Location:</bold> country: <named-content xmlns:xlink="http://www.w3.org/1999/xlink" content-type="dwc:country" xlink:type="simple">Taiwan</named-content>; municipality: <named-content xmlns:xlink="http://www.w3.org/1999/xlink" content-type="dwc:municipality" xlink:type="simple">Taichung</named-content>; locality: <named-content xmlns:xlink="http://www.w3.org/1999/xlink" content-type="dwc:locality" xlink:type="simple">Dakeng</named-content>; <bold>Event:</bold> eventDate: <named-content xmlns:xlink="http://www.w3.org/1999/xlink" content-type="dwc:eventDate" xlink:type="simple">3-VI-2013</named-content>; <bold>Record Level:</bold> institutionCode: <named-content xmlns:xlink="http://www.w3.org/1999/xlink" content-type="dwc:institutionCode" xlink:type="simple">National Taiwan University, Taipei, Taiwan (NTU)</named-content></p></list-item><list-item><p><bold>Type status:</bold> <named-content xmlns:xlink="http://www.w3.org/1999/xlink" content-type="dwc:typeStatus" xlink:type="simple">Paratype</named-content>. <bold>Occurrence:</bold> occurrenceRemarks: <named-content xmlns:xlink="http://www.w3.org/1999/xlink" content-type="dwc:occurrenceRemarks" xlink:type="simple">ex <italic><tp:taxon-name><tp:taxon-name-part taxon-name-part-type="genus">D.</tp:taxon-name-part> <tp:taxon-name-part taxon-name-part-type="species">decempunctata</tp:taxon-name-part></tp:taxon-name></italic> on <italic><tp:taxon-name><tp:taxon-name-part taxon-name-part-type="genus">M.</tp:taxon-name-part> <tp:taxon-name-part taxon-name-part-type="species">zuihensis</tp:taxon-name-part></tp:taxon-name></italic></named-content>; recordedBy: <named-content xmlns:xlink="http://www.w3.org/1999/xlink" content-type="dwc:recordedBy" xlink:type="simple">Yuan Tung Shih</named-content>; individualCount: <named-content xmlns:xlink="http://www.w3.org/1999/xlink" content-type="dwc:individualCount" xlink:type="simple">2</named-content>; sex: <named-content xmlns:xlink="http://www.w3.org/1999/xlink" content-type="dwc:sex" xlink:type="simple">♀</named-content>; lifeStage: <named-content xmlns:xlink="http://www.w3.org/1999/xlink" content-type="dwc:lifeStage" xlink:type="simple">adult</named-content>; <bold>Taxon:</bold> scientificName: <named-content xmlns:xlink="http://www.w3.org/1999/xlink" content-type="dwc:scientificName" xlink:type="simple"><italic><tp:taxon-name><tp:taxon-name-part taxon-name-part-type="genus">Eretmocerus</tp:taxon-name-part> <tp:taxon-name-part taxon-name-part-type="species">garrywardi</tp:taxon-name-part></tp:taxon-name></italic></named-content>; <bold>Location:</bold> country: <named-content xmlns:xlink="http://www.w3.org/1999/xlink" content-type="dwc:country" xlink:type="simple">Taiwan</named-content>; municipality: <named-content xmlns:xlink="http://www.w3.org/1999/xlink" content-type="dwc:municipality" xlink:type="simple">New Taipei City</named-content>; locality: <named-content xmlns:xlink="http://www.w3.org/1999/xlink" content-type="dwc:locality" xlink:type="simple">Linkou</named-content>; <bold>Event:</bold> eventDate: <named-content xmlns:xlink="http://www.w3.org/1999/xlink" content-type="dwc:eventDate" xlink:type="simple">10-VI-2013</named-content>; <bold>Record Level:</bold> institutionCode: <named-content xmlns:xlink="http://www.w3.org/1999/xlink" content-type="dwc:institutionCode" xlink:type="simple">National Taiwan University, Taipei, Taiwan (NTU)</named-content></p></list-item><list-item><p><bold>Type status:</bold> <named-content xmlns:xlink="http://www.w3.org/1999/xlink" content-type="dwc:typeStatus" xlink:type="simple">Paratype</named-content>. <bold>Occurrence:</bold> occurrenceRemarks: <named-content xmlns:xlink="http://www.w3.org/1999/xlink" content-type="dwc:occurrenceRemarks" xlink:type="simple">ex <italic><tp:taxon-name><tp:taxon-name-part taxon-name-part-type="genus">D.</tp:taxon-name-part> <tp:taxon-name-part taxon-name-part-type="species">decempunctata</tp:taxon-name-part></tp:taxon-name></italic> on <italic><tp:taxon-name><tp:taxon-name-part taxon-name-part-type="genus">Rubus</tp:taxon-name-part></tp:taxon-name></italic> sp.</named-content>; recordedBy: <named-content xmlns:xlink="http://www.w3.org/1999/xlink" content-type="dwc:recordedBy" xlink:type="simple">Ko Chiun-Cheng</named-content>; individualCount: <named-content xmlns:xlink="http://www.w3.org/1999/xlink" content-type="dwc:individualCount" xlink:type="simple">1</named-content>; sex: <named-content xmlns:xlink="http://www.w3.org/1999/xlink" content-type="dwc:sex" xlink:type="simple">♀</named-content>; lifeStage: <named-content xmlns:xlink="http://www.w3.org/1999/xlink" content-type="dwc:lifeStage" xlink:type="simple">adult</named-content>; <bold>Taxon:</bold> scientificName: <named-content xmlns:xlink="http://www.w3.org/1999/xlink" content-type="dwc:scientificName" xlink:type="simple"><italic><tp:taxon-name><tp:taxon-name-part taxon-name-part-type="genus">Eretmocerus</tp:taxon-name-part> <tp:taxon-name-part taxon-name-part-type="species">garrywardi</tp:taxon-name-part></tp:taxon-name></italic></named-content>; <bold>Location:</bold> country: <named-content xmlns:xlink="http://www.w3.org/1999/xlink" content-type="dwc:country" xlink:type="simple">Taiwan</named-content>; county: <named-content xmlns:xlink="http://www.w3.org/1999/xlink" content-type="dwc:county" xlink:type="simple">Nantou</named-content>; locality: <named-content xmlns:xlink="http://www.w3.org/1999/xlink" content-type="dwc:locality" xlink:type="simple">Puli</named-content>; <bold>Event:</bold> eventDate: <named-content xmlns:xlink="http://www.w3.org/1999/xlink" content-type="dwc:eventDate" xlink:type="simple">8-XII-1995</named-content>; <bold>Record Level:</bold> institutionCode: <named-content xmlns:xlink="http://www.w3.org/1999/xlink" content-type="dwc:institutionCode" xlink:type="simple">Taiwan Agricultural Research Institute, Wufeng, Taiwan (TARI) </named-content></p></list-item></list></tp:treatment-sec><tp:treatment-sec sec-type="Description"><title>Description</title><p>
            <bold>Female holotype.</bold>
          </p><p>Body length: 0.90 mm.</p><p><bold>Colour.</bold> Head and body entirely yellow, wings hyaline. Legs pale yellow except basal margins of mid and hind femora darker.</p><p>
            <bold>Morphology.</bold>
          </p><p><bold>Antenna</bold> (Fig. <xref ref-type="fig" rid="F2536084">1</xref>). Radicle 2.5× as long as wide; scape 4.8× as long as wide, 3.8× as long as radicle, 3.2× pedicel length, 0.7× clava length; pedicel 1.8× as long as wide, 1.2× as long as radicle, 0.3× scape length; funicle I and 2 anelliform / transverse; clava pointed, blade-shaped, 4.6× as long as the greatest width 1.5× scape length.</p><p><bold>Head</bold> (Figs <xref ref-type="fig" rid="F2537272">2</xref>, <xref ref-type="fig" rid="F2537278">3</xref>). Vertex with 11–13 pairs of setae; face and occiput with transverse substrigose sculpture, interscrobal area vertically strigose; face with 12–16 pairs of setae; supraclypeal area with 10–18 setae; clypeus with 2+2 setae. Mandible unusually small.</p><p><bold>Mesosoma</bold> (Fig. <xref ref-type="fig" rid="F2537280">4</xref>). Mid lobe of mesoscutum with 6 setae, anterior part with cellular reticulate sculpture, remainder with faint elongate reticulations; side lobe with 2 setae, anterior margins with faint reticulations; axilla with 1 seta, faintly reticulate; scutellum with 4 setae, anterior pair shorter, 0.8x posterior pair length, 2 placoid sensilla placed laterally equidistant from both paired setae; frenal arms long, exceeding metanotum; metanotum narrower centrally than propodeum; propodeum elongate, with faint transverse reticulations, central lobe broad and smooth.</p><p><bold>Wings</bold> (Fig. <xref ref-type="fig" rid="F2537284">6</xref>). Fore wing 2.4× as long as maximum width of disc; longest posterior alar fringe 0.3× maximum disc width; marginal vein with 2-3 long setae; wing disc with setae clearly arranged in lines, with linea calva present.</p><p><bold>Legs</bold>. Fore coxa with 3 setae on lateral margin; trochanter with 2 short setae and without reticulations. Mid coxa with 4 setae; mid tibial spur 0.5× basitarsus length. Hind coxa with 2 pairs of setae, 1 short pair placed close to the base; trochanter with 3 setae; hind tibial spur 0.5× basitarsus length.</p><p><bold>Gaster</bold>. Gastral tergite <bold>1</bold> with reticulations on lateral margins; tergites 1–6 with paired setae as follows: 1, 1, 1, 2, 3, 3-4; syntergum (T7) with 4 setae; ovipositor (Fig. <xref ref-type="fig" rid="F2537282">5</xref>) weakly exserted, nearly equal to clava length, 1.7× scape length, 1.1× mid tibia length.</p><p>
            <bold>Male.</bold>
          </p><p>Colour. Similar to female, except middle area of mid lobe of mesoscutum and scutellum pale brown. Marginal vein and Submarginal vein pale brown.</p><p>Head as female, except interscrobal area circular, fewer setae on vertex, face and occiput. Antenna with 3 segments, clava cylindrical, acutely pointed at apex. Mesosoma as female, except mid lobe of mesoscutum, and scutellum, with strong reticulate sculpture. Genitalia with elongate aedeagus, phallobase present.</p></tp:treatment-sec><tp:treatment-sec sec-type="Diagnosis"><title>Diagnosis</title><p><italic><tp:taxon-name><tp:taxon-name-part taxon-name-part-type="genus">Eretmocerus</tp:taxon-name-part> <tp:taxon-name-part taxon-name-part-type="species">garrywardi</tp:taxon-name-part></tp:taxon-name></italic> <bold>sp.n.</bold> can be distinguished from other species in the genus by the following combination of characters: Antennal clava laminate and blade-shaped. F1 ring-like; F2 triangular-trapezoid. Mid lobe of mesoscutum with 6 setae; side lobe of mesoscutum with 2 setae; propodeum elongate. Fore wing with an unusual linear arrangement of setae; marginal vein longer than stigmal vein; marginal fringe more than 0.25x wing width.</p></tp:treatment-sec><tp:treatment-sec sec-type="Etymology"><title>Etymology</title><p>Named for Garry Ward, father of the first author.</p></tp:treatment-sec><tp:treatment-sec sec-type="Distribution"><title>Distribution</title><p><bold>TAIWAN</bold>: New Taipei City: Beitou; Taoyuan: Guanyin, Linkou; Taichung City: Dakeng, Puli; Changhua County: Baguashan; Pingtung County: Wanluan.</p></tp:treatment-sec><tp:treatment-sec sec-type="Biology"><title>Biology</title><p><bold>Hosts</bold>: <tp:taxon-name><tp:taxon-name-part taxon-name-part-type="order">Hemiptera</tp:taxon-name-part></tp:taxon-name>: <tp:taxon-name><tp:taxon-name-part taxon-name-part-type="family">Aleyrodidae</tp:taxon-name-part></tp:taxon-name>: <italic><tp:taxon-name><tp:taxon-name-part taxon-name-part-type="genus">Dialeuropora</tp:taxon-name-part> <tp:taxon-name-part taxon-name-part-type="species">decempunctata</tp:taxon-name-part></tp:taxon-name></italic> (Quaintance &amp; Baker), <italic><tp:taxon-name><tp:taxon-name-part taxon-name-part-type="genus">Bemisia</tp:taxon-name-part> <tp:taxon-name-part taxon-name-part-type="species">tabaci</tp:taxon-name-part></tp:taxon-name></italic> (Gennadius).</p></tp:treatment-sec><tp:treatment-sec><!--Section generated to contain objects referenced in tp:taxon-treatment.--><fig id="F2536084" position="float" orientation="portrait"><label>Figure 1.</label><caption><p><italic><tp:taxon-name><tp:taxon-name-part taxon-name-part-type="genus">Eretmocerus</tp:taxon-name-part> <tp:taxon-name-part taxon-name-part-type="species">garrywardi</tp:taxon-name-part></tp:taxon-name></italic> female antenna</p></caption><graphic xmlns:xlink="http://www.w3.org/1999/xlink" xlink:href="biodiversity_data_journal-4-e7713-g001.jpg" position="float" id="oo_71899.jpg" orientation="portrait" xlink:type="simple"/></fig><fig id="F2537272" position="float" orientation="portrait"><label>Figure 2.</label><caption><p><italic><tp:taxon-name><tp:taxon-name-part taxon-name-part-type="genus">Eretmocerus</tp:taxon-name-part> <tp:taxon-name-part taxon-name-part-type="species">garrywardi</tp:taxon-name-part></tp:taxon-name></italic> head, front view</p></caption><graphic xmlns:xlink="http://www.w3.org/1999/xlink" xlink:href="biodiversity_data_journal-4-e7713-g002.jpg" position="float" id="oo_71902.jpg" orientation="portrait" xlink:type="simple"/></fig><fig id="F2537278" position="float" orientation="portrait"><label>Figure 3.</label><caption><p><italic><tp:taxon-name><tp:taxon-name-part taxon-name-part-type="genus">Eretmocerus</tp:taxon-name-part> <tp:taxon-name-part taxon-name-part-type="species">garrywardi</tp:taxon-name-part></tp:taxon-name></italic> head, posterior view</p></caption><graphic xmlns:xlink="http://www.w3.org/1999/xlink" xlink:href="biodiversity_data_journal-4-e7713-g003.jpg" position="float" id="oo_71903.jpg" orientation="portrait" xlink:type="simple"/></fig><fig id="F2537280" position="float" orientation="portrait"><label>Figure 4.</label><caption><p><italic><tp:taxon-name><tp:taxon-name-part taxon-name-part-type="genus">Eretmocerus</tp:taxon-name-part> <tp:taxon-name-part taxon-name-part-type="species">garrywardi</tp:taxon-name-part></tp:taxon-name></italic> dorsal mesosoma excluding pronotum</p></caption><graphic xmlns:xlink="http://www.w3.org/1999/xlink" xlink:href="biodiversity_data_journal-4-e7713-g004.jpg" position="float" id="oo_71904.jpg" orientation="portrait" xlink:type="simple"/></fig><fig id="F2537284" position="float" orientation="portrait"><label>Figure 6.</label><caption><p><italic><tp:taxon-name><tp:taxon-name-part taxon-name-part-type="genus">Eretmocerus</tp:taxon-name-part> <tp:taxon-name-part taxon-name-part-type="species">garrywardi</tp:taxon-name-part></tp:taxon-name></italic> fore wing</p></caption><graphic xmlns:xlink="http://www.w3.org/1999/xlink" xlink:href="biodiversity_data_journal-4-e7713-g006.jpg" position="float" id="oo_71906.jpg" orientation="portrait" xlink:type="simple"/></fig><fig id="F2537282" position="float" orientation="portrait"><label>Figure 5.</label><caption><p><italic><tp:taxon-name><tp:taxon-name-part taxon-name-part-type="genus">Eretmocerus</tp:taxon-name-part> <tp:taxon-name-part taxon-name-part-type="species">garrywardi</tp:taxon-name-part></tp:taxon-name></italic> ovipositor</p></caption><graphic xmlns:xlink="http://www.w3.org/1999/xlink" xlink:href="biodiversity_data_journal-4-e7713-g005.jpg" position="float" id="oo_71905.jpg" orientation="portrait" xlink:type="simple"/></fig></tp:treatment-sec></tp:taxon-treatment>
